# Supplementary material for: Shared genetic investigation of asthma and blood eosinophils in relation to chronic rhinosinusitis
Source: Allergy Asthma Clin Immunol. 2025 Mar 17;21:11. doi: 10.1186/s13223-025-00956-5 (PMC11912634; doi:10.1186/s13223-025-00956-5)
Supplement: Supplementary file 2 — Supplementary Material 2 [file 13223_2025_956_MOESM2_ESM.xlsx]

## Sheet: Table S1
Table S2. Results of linkage disequilibrium score regression analysis between paired traits.
Trait1	Trait2	rg	rg_se	P	q
WBC	CRSwNP	0.072	0.048	0.135	0.288
LYM	CRSwNP	0.044	0.043	0.303	0.439
LYM%	CRSwNP	-0.016	0.042	0.705	0.829
NEU	CRSwNP	0.018	0.05	0.715	0.829
NEU%	CRSwNP	-0.094	0.048	0.0497	0.144
MONO	CRSwNP	0.045	0.04	0.26	0.396
MONO%	CRSwNP	-0.02	0.045	0.652	0.822
EOS	CRSwNP	0.447	0.06	1.01e-13	1.46e-12
EOS%	CRSwNP	0.447	0.058	1.52e-14	4.41e-13
Asthma	CRSwNP	0.446	0.079	1.46e-08	7.06e-08
WBC	CRS	0.074	0.05	0.139	0.288
LYM	CRS	0.055	0.043	0.197	0.357
LYM%	CRS	-0.003	0.042	0.947	0.981
NEU	CRS	0.042	0.05	0.396	0.546
NEU%	CRS	-0.054	0.047	0.254	0.396
MONO	CRS	-0.001	0.043	0.991	0.991
MONO%	CRS	-0.069	0.039	0.0779	0.188
EOS	CRS	0.329	0.058	1.04e-08	6.03e-08
EOS%	CRS	0.321	0.055	5.18e-09	3.75e-08
Asthma	CRS	0.461	0.072	1.14e-10	1.1e-09
WBC	asthma	0.113	0.087	0.197	0.357
LYM	asthma	0.004	0.051	0.933	0.981
LYM%	asthma	-0.115	0.057	0.0447	0.144
NEU	asthma	0.118	0.094	0.21	0.357
NEU%	asthma	0.051	0.073	0.484	0.638
MONO	asthma	0.005	0.049	0.921	0.981
MONO%	asthma	-0.107	0.058	0.0662	0.175
EOS	asthma	0.368	0.066	2.64e-08	1.1e-07
EOS%	asthma	0.348	0.084	3.23e-05	0.000117
Abbreviations
P-value: P-value of effect estimate
q: P value after false discovery rate after adjustement
MONO%: monocyte percentage of white cells
MONO: monocyte count
LYMPH%: lymphcoyte percentage of white cells
LYMPH: lymphcoyte count
EOS%: eosinophil percentage of white cells
EOS: eosinophil count
NEU%: neutrophil percentage of white cells
NEU: neutrophil count
WBC: white blood cell count
CRS: chronic rhinosinusitis
CRSwNP: chronic rhinosinusitis with nasal polyps

## Sheet: Table S2
Table S3. Single variable Mendelian Randomization results of white blood cell types and asthma on chronic rhinosinusitis
													HETEROGENEITY					PLEITROPY
EXPOSURE	OUTCOME	METHOD	NSNPs	beta	se	LCI	UCI	OR	OR_LCI	OR_UCI	P-value	q	METHOD	Q	Q df	Q p-value	q	Egger intercept	se	P-value	q
MONO%	CRS	MR Egger	98	0.17896	0.0587121	0.0638842	0.294036	1.19597	1.06597	1.34183	0.0029752	0.08642	MR Egger	110.388	96	0.149595	0.207143	-0.00562924	0.00301629	0.0650551	0.699053
MONO%	CRS	Weighted median	98	0.122997	0.0492266	0.0265127	0.219481	1.13088	1.02687	1.24543	0.0124691	0.0754
MONO%	CRS	Inverse variance weighted	98	0.088078	0.0332154	0.0229758	0.15318	1.09207	1.02324	1.16554	0.0080083	0.0331843	Inverse variance weighted	114.393	97	0.109672	0.151905
MONO%	CRS	Simple mode	98	0.07413	0.081345	-0.0853062	0.233566	1.07695	0.918231	1.2631	0.364395	0.770111
MONO%	CRS	Weighted mode	98	0.0971657	0.0545154	-0.00968446	0.204016	1.10204	0.990362	1.22632	0.0778204	0.541333
MONO	CRS	MR Egger	99	0.113213	0.0566658	0.00214754	0.224278	1.11987	1.00215	1.25142	0.0485278	0.363225	MR Egger	105.868	97	0.252776	0.29348	-0.00168997	0.00280339	0.548027	0.756762
MONO	CRS	Weighted median	99	0.114372	0.0498935	0.0165812	0.212164	1.12117	1.01672	1.23635	0.0218865	0.10585
MONO	CRS	Inverse variance weighted	99	0.0855132	0.0330544	0.0207266	0.1503	1.08928	1.02094	1.16218	0.00968035	0.03509	Inverse variance weighted	106.264	98	0.267032	0.286778
MONO	CRS	Simple mode	99	0.0434758	0.104714	-0.161763	0.248715	1.04443	0.850643	1.28238	0.678913	0.770111
MONO	CRS	Weighted mode	99	0.0904075	0.0563686	-0.0200751	0.20089	1.09462	0.980125	1.22249	0.111963	0.541333
LYM%	CRS	MR Egger	53	-0.0281842	0.166461	-0.354448	0.298079	0.972209	0.701561	1.34727	0.866219	0.958036	MR Egger	65.9465	51	0.0777	0.125183	0.00282016	0.00601214	0.641	0.82128
LYM%	CRS	Weighted median	53	0.00722792	0.0894305	-0.168056	0.182512	1.00725	0.845307	1.20023	0.935584	0.988
LYM%	CRS	Inverse variance weighted	53	0.0435818	0.065097	-0.0840082	0.171172	1.04455	0.919424	1.18669	0.503182	0.634217	Inverse variance weighted	66.231	52	0.0886	0.142744
LYM%	CRS	Simple mode	53	-0.0884172	0.200437	-0.481273	0.304439	0.915379	0.617996	1.35586	0.660953	0.770111
LYM%	CRS	Weighted mode	53	-0.0884172	0.157728	-0.397564	0.22073	0.915379	0.671955	1.24699	0.5775	0.794864
LYM	CRS	MR Egger	71	-0.0354031	0.166125	-0.361008	0.290201	0.965216	0.696974	1.3367	0.831868	0.958036	MR Egger	91.076	69	0.0387883	0.0937667	-0.000113043	0.00641819	0.985998	0.986
LYM	CRS	Weighted median	71	-0.0537857	0.0727663	-0.196408	0.0888362	0.947635	0.821677	1.0929	0.459812	0.692045
LYM	CRS	Inverse variance weighted	71	-0.0464636	0.054242	-0.152778	0.0598507	0.954599	0.85832	1.06168	0.391667	0.5887	Inverse variance weighted	91.0825	70	0.0460844	0.0954929
LYM	CRS	Simple mode	71	-0.0886984	0.155716	-0.393902	0.216506	0.915121	0.67442	1.24173	0.570762	0.770111
LYM	CRS	Weighted mode	71	-0.0969913	0.123823	-0.339683	0.145701	0.907564	0.711996	1.15685	0.436088	0.702444
EOS%	CRS	MR Egger	60	-0.0445801	0.107631	-0.255536	0.166376	0.956399	0.774501	1.18102	0.680259	0.94319	MR Egger	59.2286	58	0.430492	0.455714	0.0137464	0.00465378	0.00452779	0.13137
EOS%	CRS	Weighted median	60	0.154456	0.0757718	0.00594292	0.302968	1.16702	1.00596	1.35387	0.0415068	0.171929
EOS%	CRS	Inverse variance weighted	60	0.238898	0.0518159	0.137339	0.340458	1.26985	1.14722	1.40559	4.01664e-06	2.9145e-05	Inverse variance weighted	68.1385	59	0.194331	0.255727
EOS%	CRS	Simple mode	60	0.132753	0.127593	-0.11733	0.382835	1.14197	0.889292	1.46644	0.302382	0.770111
EOS%	CRS	Weighted mode	60	0.111208	0.0957748	-0.0765109	0.298926	1.11763	0.926343	1.34841	0.250262	0.651533
EOS	CRS	MR Egger	70	0.0161654	0.128518	-0.23573	0.268061	1.0163	0.789994	1.30743	0.900275	0.958036	MR Egger	98.6758	68	0.00889685	0.028217	0.00556353	0.00552007	0.317088	0.699053
EOS	CRS	Weighted median	70	0.117708	0.0718189	-0.0230568	0.258473	1.12492	0.977207	1.29495	0.101222	0.251333
EOS	CRS	Inverse variance weighted	70	0.133426	0.0546044	0.026401	0.24045	1.14274	1.02675	1.27182	0.0145457	0.0467222	Inverse variance weighted	100.15	69	0.00847098	0.026042
EOS	CRS	Simple mode	70	0.107489	0.143661	-0.174087	0.389064	1.11348	0.840224	1.4756	0.456875	0.770111
EOS	CRS	Weighted mode	70	0.12244	0.0951092	-0.0639738	0.308854	1.13025	0.93803	1.36186	0.202268	0.651533
NEU%	CRS	MR Egger	54	-0.198217	0.156877	-0.505696	0.109262	0.820192	0.603086	1.11545	0.212382	0.551	MR Egger	62.4929	49	0.0932872	0.135285	0.004693	0.00609945	0.445341	0.699053
NEU%	CRS	Weighted median	54	-0.0693043	0.0847277	-0.23537	0.096762	0.933043	0.790278	1.1016	0.413377	0.665389
NEU%	CRS	Inverse variance weighted	54	-0.0883367	0.0646624	-0.215075	0.0384016	0.915453	0.806481	1.03915	0.171901	0.356286	Inverse variance weighted	63.248	50	0.0987915	0.14326
NEU%	CRS	Simple mode	54	-0.118019	0.164083	-0.439622	0.203584	0.888679	0.64428	1.22579	0.475327	0.770111
NEU%	CRS	Weighted mode	54	-0.125792	0.12967	-0.379945	0.128361	0.881798	0.683899	1.13696	0.336668	0.651533
NEU	CRS	MR Egger	61	-0.12553	0.136921	-0.393895	0.142835	0.882029	0.674425	1.15354	0.362975	0.7076	MR Egger	87.3117	59	0.00972648	0.028217	0.00566209	0.00538126	0.297005	0.699053
NEU	CRS	Weighted median	61	-0.017915	0.0752118	-0.16533	0.1295	0.982244	0.847614	1.13826	0.81173	0.94192
NEU	CRS	Inverse variance weighted	61	0.004675	0.0586514	-0.110282	0.119632	1.00469	0.895582	1.12708	0.936469	0.969429	Inverse variance weighted	88.95	60	0.00897546	0.026042
NEU	CRS	Simple mode	61	-0.0216841	0.146226	-0.308288	0.26492	0.978549	0.734704	1.30333	0.88261	0.914536
NEU	CRS	Weighted mode	61	-0.0416909	0.0966285	-0.231083	0.147701	0.959166	0.793674	1.15917	0.667683	0.842261
WBC	CRS	MR Egger	70	-0.110406	0.15524	-0.414676	0.193864	0.895471	0.660554	1.21393	0.479395	0.771722	MR Egger	116.02	68	0.000256592	0.0014906	0.00461686	0.00605209	0.448188	0.699053
WBC	CRS	Weighted median	70	0.00404394	0.0702581	-0.133662	0.14175	1.00405	0.874886	1.15229	0.9541	0.988
WBC	CRS	Inverse variance weighted	70	-0.00104718	0.0593914	-0.117454	0.11536	0.998953	0.889181	1.12228	0.985932	0.986	Inverse variance weighted	117.016	69	0.000274609	0.001595
WBC	CRS	Simple mode	70	0.056976	0.156573	-0.249908	0.36386	1.05863	0.778872	1.43887	0.717051	0.770111
WBC	CRS	Weighted mode	70	-0.0260642	0.115054	-0.251571	0.199442	0.974273	0.777579	1.22072	0.821453	0.924893
asthma	CRS	MR Egger	10	0.0866814	0.204646	-0.314424	0.487787	1.09055	0.730209	1.62871	0.683039	0.94319	MR Egger	15.997	8	0.0424232	0.0945846	0.040702	0.0258916	0.154591	0.699053
asthma	CRS	Weighted median	10	0.337614	0.0518905	0.235909	0.439319	1.4016	1.26606	1.55165	7.70347e-11	1.1165e-09
asthma	CRS	Inverse variance weighted	10	0.398588	0.0540668	0.292617	0.504559	1.48972	1.33993	1.65625	1.67919e-13	2.436e-12	Inverse variance weighted	20.9385	9	0.0129263	0.0340091
asthma	CRS	Simple mode	10	0.40904	0.0835578	0.245267	0.572814	1.50537	1.27796	1.77325	0.000853165	0.018415
asthma	CRS	Weighted mode	10	0.341647	0.0578376	0.228285	0.455008	1.40726	1.25644	1.57619	0.000227094	0.0051765
Abbreviations
NSNP: Number of Single nucleotide polymorphism - genetic instrument
beta: effect estimate
se: standard error of effect estimate
LCI: lower bound of 95% confidence interval of estimate
UCI: upper bound of 95% confidence interval of estimate
OR: odds ratio for binary outcome
OR_LCI: lower bound of 95% confidence interval of odds ratio estimate
OR_UCI: upper bound of 95% confidence interval of odds ratio estimate
P-value: P-value of effect estimate
q: P value after false discovery rate after adjustement
MONO%: monocyte percentage of white cells
MONO: monocyte count
LYMPH%: lymphcoyte percentage of white cells
LYMPH: lymphcoyte count
EOS%: eosinophil percentage of white cells
EOS: eosinophil count
NEU%: neutrophil percentage of white cells
NEU: neutrophil count
WBC: white blood cell count
CRS: chronic rhinosinusitis

## Sheet: Table S3
Table S4. Single variable Mendelian Randomization results of white blood cell types and asthma on chronic rhinosinusitis with nasal polyps
													HETEROGENEITY					PLEITROPY
EXPOSURE	OUTCOME	METHOD	NSNPs	beta	se	LCI	UCI	OR	OR_LCI	OR_UCI	P-value	q	METHOD	Q	Q df	Q P-value	q	Egger intercept	se	P-value	q
MONO%	CRSwNP	MR Egger	98	0.280952	0.116309	0.0529861	0.508918	1.32439	1.05441	1.66349	0.0176032	0.2552	MR Egger	169.855	96	5.08777e-06	0.00014761	-0.0106584	0.00597651	0.0776838	0.699053
MONO%	CRSwNP	Weighted median	98	0.116444	0.081691	-0.0436708	0.276558	1.12349	0.957269	1.31858	0.154037	0.343538
MONO%	CRSwNP	Inverse variance weighted	98	0.108966	0.0657462	-0.0198966	0.237828	1.11512	0.9803	1.26849	0.0974442	0.217277	Inverse variance weighted	175.482	97	1.86899e-06	5.423e-05
MONO%	CRSwNP	Simple mode	98	0.117114	0.152901	-0.182572	0.4168	1.12425	0.833125	1.5171	0.445568	0.770111
MONO%	CRSwNP	Weighted mode	98	0.117114	0.0948233	-0.0687398	0.302968	1.12425	0.93357	1.35387	0.219786	0.651533
MONO	CRSwNP	MR Egger	96	0.151206	0.106529	-0.0575915	0.360004	1.16324	0.944035	1.43334	0.15913	0.551	MR Egger	137.733	93	0.00179232	0.00741571	-0.00525898	0.00534657	0.327855	0.699053
MONO	CRSwNP	Weighted median	96	0.106386	0.0957033	-0.0811929	0.293964	1.11225	0.922016	1.34174	0.266302	0.48575
MONO	CRSwNP	Inverse variance weighted	96	0.0664983	0.0626956	-0.0563851	0.189382	1.06876	0.945175	1.2085	0.288847	0.493	Inverse variance weighted	139.166	94	0.00172243	0.00712571
MONO	CRSwNP	Simple mode	96	-0.0742098	0.191764	-0.450066	0.301647	0.928477	0.637586	1.35208	0.699641	0.770111
MONO	CRSwNP	Weighted mode	96	0.0760386	0.105564	-0.130867	0.282944	1.079	0.877335	1.32703	0.473123	0.721947
LYM%	CRSwNP	MR Egger	54	-0.0249164	0.263589	-0.54155	0.491717	0.975391	0.581846	1.63512	0.925053	0.958036	MR Egger	65.9728	52	0.0921306	0.135285	0.00836309	0.00950181	0.382824	0.699053
LYM%	CRSwNP	Weighted median	54	0.227335	0.133986	-0.0352774	0.489947	1.25525	0.965338	1.63223	0.0897518	0.251333
LYM%	CRSwNP	Inverse variance weighted	54	0.188685	0.102653	-0.0125151	0.389885	1.20766	0.987563	1.47681	0.06605	0.159742	Inverse variance weighted	66.9556	53	0.0941718	0.14326
LYM%	CRSwNP	Simple mode	54	0.538091	0.307644	-0.064891	1.14107	1.71273	0.93717	3.13013	0.086068	0.49938
LYM%	CRSwNP	Weighted mode	54	0.13418	0.256128	-0.367831	0.63619	1.1436	0.692234	1.88927	0.602547	0.794864
LYM	CRSwNP	MR Egger	70	0.368668	0.278909	-0.177993	0.915329	1.44581	0.836949	2.4976	0.190656	0.551	MR Egger	93.4522	68	0.0220476	0.058	-0.00779385	0.0101966	0.447299	0.699053
LYM	CRSwNP	Weighted median	70	0.213071	0.120058	-0.0222434	0.448385	1.23747	0.978002	1.56578	0.0759428	0.251333
LYM	CRSwNP	Inverse variance weighted	70	0.166882	0.0897087	-0.00894721	0.342711	1.18161	0.991093	1.40876	0.0628482	0.159742	Inverse variance weighted	94.2551	69	0.0234271	0.05655
LYM	CRSwNP	Simple mode	70	0.222805	0.307344	-0.379589	0.8252	1.24958	0.684142	2.28234	0.470942	0.770111
LYM	CRSwNP	Weighted mode	70	0.0464985	0.235501	-0.415084	0.508081	1.0476	0.660285	1.6621	0.84406	0.924893
EOS%	CRSwNP	MR Egger	58	0.439236	0.219347	0.0093161	0.869155	1.55152	1.00936	2.38489	0.050085	0.363225	MR Egger	90.4108	56	0.00244185	0.008845	0.00240753	0.00959779	0.802855	0.862481
EOS%	CRSwNP	Weighted median	58	0.474283	0.12833	0.222757	0.725809	1.60686	1.24952	2.0664	0.000219181	0.002117
EOS%	CRSwNP	Inverse variance weighted	58	0.488374	0.0978707	0.296547	0.6802	1.62966	1.34521	1.97427	6.03817e-07	5.83867e-06	Inverse variance weighted	90.5123	57	0.00312378	0.01131
EOS%	CRSwNP	Simple mode	58	0.618503	0.294627	0.0410347	1.19597	1.85615	1.04189	3.30677	0.0402323	0.3886
EOS%	CRSwNP	Weighted mode	58	0.390121	0.199103	-0.000122011	0.780364	1.47716	0.999878	2.18227	0.0549645	0.531667
EOS	CRSwNP	MR Egger	67	0.368807	0.230009	-0.0820108	0.819626	1.44601	0.921262	2.26965	0.113685	0.551	MR Egger	113.886	65	0.000170739	0.00123975	-0.000566849	0.00994509	0.954722	0.986
EOS	CRSwNP	Weighted median	67	0.200337	0.122804	-0.0403578	0.441032	1.22181	0.960446	1.55431	0.102814	0.251333
EOS	CRSwNP	Inverse variance weighted	67	0.356948	0.0973021	0.166236	0.54766	1.42896	1.18085	1.7292	0.000244024	0.0014152	Inverse variance weighted	113.892	66	0.000230632	0.001595
EOS	CRSwNP	Simple mode	67	0.221074	0.23771	-0.244837	0.686985	1.24742	0.782832	1.98771	0.355751	0.770111
EOS	CRSwNP	Weighted mode	67	0.155118	0.174384	-0.186675	0.49691	1.1678	0.829714	1.64363	0.376955	0.672118
NEU%	CRSwNP	MR Egger	53	-0.241737	0.303236	-0.836079	0.352604	0.785262	0.433407	1.42277	0.429035	0.731824	MR Egger	95.8123	51	0.000147653	0.00123975	-0.00463849	0.0117428	0.694484	0.82128
NEU%	CRSwNP	Weighted median	53	-0.34724	0.139793	-0.621235	-0.0732446	0.706636	0.537281	0.929373	0.0129934	0.0754
NEU%	CRSwNP	Inverse variance weighted	53	-0.35098	0.123354	-0.592755	-0.109205	0.703998	0.552802	0.896546	0.00443698	0.02146	Inverse variance weighted	96.1055	52	0.000192739	0.001595
NEU%	CRSwNP	Simple mode	53	-0.540651	0.292519	-1.11399	0.0326851	0.582369	0.328247	1.03323	0.0702545	0.49938
NEU%	CRSwNP	Weighted mode	53	-0.318799	0.187948	-0.687177	0.0495783	0.727022	0.502994	1.05083	0.0958253	0.541333
NEU	CRSwNP	MR Egger	61	-0.360132	0.231143	-0.813172	0.0929085	0.697584	0.443449	1.09736	0.12457	0.551	MR Egger	97.2317	59	0.00127234	0.00613833	0.0118592	0.00908347	0.196763	0.699053
NEU	CRSwNP	Weighted median	61	-0.151609	0.12174	-0.39022	0.0870017	0.859324	0.676908	1.0909	0.213003	0.441214
NEU	CRSwNP	Inverse variance weighted	61	-0.0873535	0.0994439	-0.282263	0.107556	0.916353	0.754075	1.11355	0.379716	0.5887	Inverse variance weighted	100.041	60	0.000908577	0.0043935
NEU	CRSwNP	Simple mode	61	-0.374605	0.275231	-0.914058	0.164847	0.687561	0.400894	1.17921	0.178586	0.741571
NEU	CRSwNP	Weighted mode	61	-0.202607	0.172455	-0.540619	0.135406	0.816599	0.582388	1.145	0.244702	0.651533
WBC	CRSwNP	MR Egger	70	-0.364459	0.261906	-0.877795	0.148878	0.694573	0.415699	1.16053	0.168591	0.551	MR Egger	128.906	68	1.18458e-05	0.0001711	0.0120128	0.0102046	0.243222	0.699053
WBC	CRSwNP	Weighted median	70	-0.0830399	0.117732	-0.313795	0.147715	0.920314	0.730669	1.15918	0.480605	0.692045
WBC	CRSwNP	Inverse variance weighted	70	-0.0797176	0.100722	-0.277132	0.117697	0.923377	0.757954	1.1249	0.428674	0.592429	Inverse variance weighted	131.533	69	8.61373e-06	0.000124845
WBC	CRSwNP	Simple mode	70	0.187493	0.296323	-0.3933	0.768287	1.20622	0.674826	2.15607	0.529	0.770111
WBC	CRSwNP	Weighted mode	70	-0.166341	0.193927	-0.546438	0.213755	0.846757	0.579009	1.23832	0.393998	0.672118
asthma	CRSwNP	MR Egger	9	0.456287	0.428107	-0.382803	1.29538	1.5782	0.681947	3.65237	0.321879	0.7076	MR Egger	13.985	7	0.0514484	0.1015	0.0464163	0.0491468	0.376392	0.699053
asthma	CRSwNP	Weighted median	9	0.793366	0.106309	0.584999	1.00173	2.21083	1.79499	2.723	8.47058e-14	2.4563e-12
asthma	CRSwNP	Inverse variance weighted	9	0.850833	0.0929434	0.668663	1.033	2.3416	1.95163	2.80949	5.47082e-20	1.5863e-18	Inverse variance weighted	15.7671	8	0.0458382	0.0954929
asthma	CRSwNP	Simple mode	9	0.809112	0.166845	0.482096	1.13613	2.24591	1.61946	3.11469	0.0012727	0.018415
asthma	CRSwNP	Weighted mode	9	0.760617	0.128645	0.508473	1.01276	2.1396	1.66275	2.75319	0.000356675	0.0051765
Abbreviations
NSNP: Number of Single nucleotide polymorphism - genetic instrument
beta: effect estimate
se: standard error of effect estimate
LCI: lower bound of 95% confidence interval of estimate
UCI: upper bound of 95% confidence interval of estimate
OR: odds ratio for binary outcome
OR_LCI: lower bound of 95% confidence interval of odds ratio estimate
OR_UCI: upper bound of 95% confidence interval of odds ratio estimate
P-value: P-value of effect estimate
q: P value after false discovery rate after adjustement
MONO%: monocyte percentage of white cells
MONO: monocyte count
LYMPH%: lymphcoyte percentage of white cells
LYMPH: lymphcoyte count
EOS%: eosinophil percentage of white cells
EOS: eosinophil count
NEU%: neutrophil percentage of white cells
NEU: neutrophil count
WBC: white blood cell count
CRSwNP: chronic rhinosinusitis with nasal polyps

## Sheet: Table S4
Table S5. Single variable Mendelian Randomization results of white blood cell types on asthma
													HETEROGENEITY					PLEITROPY
EXPOSURE	OUTCOME	METHOD	NSNPs	beta	se	LCI	UCI	OR	OR_LCI	OR_UCI	P-value	q	METHOD	Q	Q df	Q P-value	q	Egger intercept	se	P-value	q
MONO%	asthma	MR Egger	47	0.09977	0.115124	-0.125874	0.325414	1.10492	0.881726	1.3846	0.390743	0.708688	MR Egger	59.6532	45	0.0705643	0.120435	-0.003591	0.00510856	0.485714	0.7047
MONO%	asthma	Weighted median	47	-0.021715	0.0748804	-0.16848	0.125051	0.978519	0.844948	1.13321	0.77182	0.932833
MONO%	asthma	Inverse variance weighted	47	0.028809	0.0550384	-0.0790664	0.136684	1.02923	0.923979	1.14647	0.600672	0.726208	Inverse variance weighted	60.3083	46	0.0766244	0.130671
MONO%	asthma	Simple mode	47	0.00830325	0.153385	-0.292331	0.308938	1.00834	0.746521	1.36198	0.957063	0.957
MONO%	asthma	Weighted mode	47	0.0154674	0.0909824	-0.162858	0.193793	1.01559	0.849712	1.21384	0.865752	0.924893
MONO	asthma	MR Egger	45	-0.0271649	0.0971656	-0.217609	0.16328	0.973201	0.80444	1.17737	0.781145	0.943708	MR Egger	49.294	43	0.235984	0.29348	0.00352516	0.00470259	0.457565	0.699053
MONO	asthma	Weighted median	45	-0.0442238	0.0693038	-0.180059	0.0916117	0.95674	0.835221	1.09594	0.523399	0.692045
MONO	asthma	Inverse variance weighted	45	0.0356437	0.0489567	-0.0603115	0.131599	1.03629	0.941471	1.14065	0.466574	0.615591	Inverse variance weighted	49.9381	44	0.249216	0.286778
MONO	asthma	Simple mode	45	0.0706381	0.138504	-0.200829	0.342106	1.07319	0.818052	1.40791	0.612595	0.770111
MONO	asthma	Weighted mode	45	-0.00611816	0.0747407	-0.15261	0.140374	0.993901	0.858464	1.1507	0.935131	0.935
LYMPH%	asthma	MR Egger	25	0.108167	0.339227	-0.556718	0.773052	1.11423	0.573087	2.16637	0.752708	0.943708	MR Egger	34.9616	23	0.0524739	0.1015	0.00433604	0.0110894	0.699391	0.82128
LYMPH%	asthma	Weighted median	25	0.210632	0.129693	-0.043566	0.464829	1.23446	0.957369	1.59174	0.104358	0.251333
LYMPH%	asthma	Inverse variance weighted	25	0.23384	0.106561	0.0249816	0.442699	1.26344	1.0253	1.5569	0.0282041	0.08178	Inverse variance weighted	35.194	24	0.0655756	0.1189
LYMPH%	asthma	Simple mode	25	0.415776	0.266026	-0.105635	0.937188	1.51555	0.899753	2.55279	0.131164	0.633167
LYMPH%	asthma	Weighted mode	25	0.215663	0.198502	-0.173401	0.604727	1.24068	0.8408	1.83075	0.288071	0.651533
LYMPH	asthma	MR Egger	41	0.00561996	0.226664	-0.438641	0.449881	1.00564	0.644912	1.56813	0.980346	0.98	MR Egger	33.8651	39	0.702865	0.703	0.00252082	0.00775603	0.746908	0.833192
LYMPH	asthma	Weighted median	41	0.106375	0.101059	-0.0917001	0.30445	1.11224	0.912379	1.35588	0.292522	0.499824
LYMPH	asthma	Inverse variance weighted	41	0.0759113	0.0678451	-0.0570651	0.208888	1.07887	0.944533	1.23231	0.263186	0.476687	Inverse variance weighted	33.9707	40	0.737513	0.738
LYMPH	asthma	Simple mode	41	0.178212	0.207357	-0.228207	0.584631	1.19508	0.795959	1.79433	0.395216	0.770111
LYMPH	asthma	Weighted mode	41	0.178212	0.158508	-0.132463	0.488888	1.19508	0.875935	1.6305	0.267583	0.651533
EOS%	asthma	MR Egger	30	-0.110777	0.164841	-0.433865	0.212311	0.895138	0.648	1.23653	0.507076	0.773842	MR Egger	40.185	28	0.0636598	0.115456	0.00611338	0.00682134	0.377779	0.699053
EOS%	asthma	Weighted median	30	0.00154602	0.0995172	-0.193508	0.1966	1.00155	0.824064	1.21726	0.987605	0.988
EOS%	asthma	Inverse variance weighted	30	0.0196757	0.0770989	-0.131438	0.170789	1.01987	0.876834	1.18624	0.798568	0.891192	Inverse variance weighted	41.3377	29	0.0643249	0.1189
EOS%	asthma	Simple mode	30	-0.113264	0.194835	-0.495141	0.268612	0.892915	0.609485	1.30815	0.565507	0.770111
EOS%	asthma	Weighted mode	30	-0.0821864	0.123197	-0.323653	0.15928	0.9211	0.723502	1.17267	0.509974	0.7395
EOS	asthma	MR Egger	26	0.0508437	0.17096	-0.284238	0.385925	1.05216	0.752588	1.47097	0.768719	0.943708	MR Egger	28.9177	24	0.223244	0.29348	-0.0027331	0.00720542	0.707792	0.82128
EOS	asthma	Weighted median	26	-0.119998	0.108396	-0.332454	0.0924572	0.886922	0.717162	1.09687	0.268276	0.48575
EOS	asthma	Inverse variance weighted	26	-0.00671929	0.077363	-0.158351	0.144912	0.993303	0.85355	1.15594	0.930788	0.969429	Inverse variance weighted	29.0911	25	0.260127	0.286778
EOS	asthma	Simple mode	26	-0.215317	0.208457	-0.623892	0.193258	0.806286	0.535855	1.2132	0.311535	0.770111
EOS	asthma	Weighted mode	26	-0.15615	0.150416	-0.450966	0.138666	0.855431	0.637013	1.14874	0.309153	0.651533
NEU%	asthma	MR Egger	30	-0.496882	0.403029	-1.28682	0.293054	0.608425	0.276148	1.34052	0.227875	0.551	MR Egger	32.7732	28	0.244197	0.29348	0.011974	0.0120877	0.330367	0.699053
NEU%	asthma	Weighted median	30	-0.0842525	0.132502	-0.343956	0.175451	0.919199	0.70896	1.19178	0.524868	0.692045
NEU%	asthma	Inverse variance weighted	30	-0.109145	0.0960132	-0.297331	0.0790404	0.8966	0.742798	1.08225	0.255632	0.476687	Inverse variance weighted	33.9218	29	0.242136	0.286778
NEU%	asthma	Simple mode	30	-0.117255	0.291162	-0.687933	0.453423	0.889358	0.502614	1.57369	0.690113	0.770111
NEU%	asthma	Weighted mode	30	-0.218657	0.22376	-0.657227	0.219913	0.803597	0.518286	1.24597	0.336555	0.651533
NEU	asthma	MR Egger	33	0.450652	0.360447	-0.255825	1.15713	1.56933	0.774278	3.18079	0.220561	0.551	MR Egger	34.5825	31	0.300641	0.335731	-0.0170716	0.0113871	0.143937	0.699053
NEU	asthma	Weighted median	33	-0.0100438	0.116404	-0.238196	0.218108	0.990006	0.788048	1.24372	0.931241	0.988
NEU	asthma	Inverse variance weighted	33	-0.0737484	0.0886965	-0.247593	0.100097	0.928905	0.780677	1.10528	0.405708	0.5887	Inverse variance weighted	37.0899	32	0.245812	0.286778
NEU	asthma	Simple mode	33	0.156085	0.222031	-0.279096	0.591267	1.16893	0.756467	1.80627	0.487147	0.770111
NEU	asthma	Weighted mode	33	0.0262776	0.193626	-0.353229	0.405784	1.02663	0.702417	1.50048	0.892898	0.924893
WBC	asthma	MR Egger	41	0.165095	0.180399	-0.188486	0.518677	1.17951	0.828212	1.6798	0.365727	0.7076	MR Egger	39.6728	39	0.439905	0.455714	-0.00741435	0.00648019	0.259533	0.699053
WBC	asthma	Weighted median	41	-0.0519532	0.0967826	-0.241647	0.137741	0.949373	0.785333	1.14768	0.591404	0.745174
WBC	asthma	Inverse variance weighted	41	-0.0273722	0.0654159	-0.155587	0.100843	0.972999	0.855912	1.1061	0.675631	0.78416	Inverse variance weighted	41.0044	40	0.426285	0.441214
WBC	asthma	Simple mode	41	-0.0664235	0.179948	-0.419122	0.286275	0.935735	0.657624	1.33146	0.713981	0.770111
WBC	asthma	Weighted mode	41	-0.0438478	0.123932	-0.286755	0.199059	0.9571	0.750696	1.22025	0.725343	0.876042
Abbreviations
NSNP: Number of Single nucleotide polymorphism - genetic instrument
beta: effect estimate
se: standard error of effect estimate
LCI: lower bound of 95% confidence interval of estimate
UCI: upper bound of 95% confidence interval of estimate
OR: odds ratio for binary outcome
OR_LCI: lower bound of 95% confidence interval of odds ratio estimate
OR_UCI: upper bound of 95% confidence interval of odds ratio estimate
P-value: P-value of effect estimate

## Sheet: Table S5
Table S6. Multivariable Mendelian Randomization results of absolute count of white blood cell types, asthma on chronic rhinosinusitis with nasal polyps and chronic rhinosinusitis
													HETEROGENEITY				PLEITROPY
OUTCOME	METHOD	EXPSOURE	NSNPs	beta	se	LCI	UCI	OR	OR_LCI	OR_UCI	P-value	q	Q	Q df	Q P-value	q	Egger intercept	se	P-value
CRSwNP	MV IVW	EOS	100	0.71889	0.153008	0.418995	1.01878	2.05215	1.52043	2.76983	2.62216e-06	1.048e-05	233.363	95	1.21011e-13	8.06667e-13	-0.00157521	0.00522606	0.763099
		MONO	100	-0.113269	0.121109	-0.350643	0.124105	0.89291	0.704235	1.13214	0.349653	0.656
		LYM	100	-0.0462442	0.177847	-0.394825	0.302336	0.954809	0.673798	1.35302	0.794847	0.883333
		NEU	100	-0.17474	0.191598	-0.550272	0.200793	0.839675	0.576793	1.22237	0.361763	0.656
		Asthma	100	0.913233	0.103397	0.710575	1.11589	2.49237	2.03516	3.05228	1.02526e-18	2.06e-17
	MV MR Egger	EOS	100	0.725773	0.179146	0.374654	1.07689	2.06633	1.45449	2.93554	5.09329e-05	0.0002036	233.138	94	8.14926e-14	5.43333e-13
		MONO	100	-0.186034	0.138286	-0.457069	0.0850014	0.830246	0.633137	1.08872	0.178533	0.511429
		LYM	100	0.00197012	0.171125	-0.333429	0.33737	1.00197	0.716463	1.40126	0.990814	0.994
		NEU	100	-0.207391	0.19116	-0.582057	0.167275	0.812702	0.558748	1.18208	0.277961	0.617778
		Asthma	100	0.988325	0.106774	0.779052	1.1976	2.68673	2.17941	3.31215	2.11744e-20	4.24e-19
CRS	MV IVW	EOS	100	0.366898	0.0942901	0.182089	0.551706	1.44325	1.19972	1.73621	9.9767e-05	0.000332667	226.27	95	1.01979e-12	5.1e-12	-0.00190834	0.00321912	0.553304
		MONO	100	-0.044554	0.0745718	-0.190715	0.101607	0.956424	0.826368	1.10695	0.550197	0.684706
		LYM	100	-0.0030235	0.109626	-0.21789	0.211843	0.996981	0.804214	1.23595	0.977997	0.978
		NEU	100	-0.0649781	0.118038	-0.296332	0.166376	0.937088	0.743541	1.18102	0.581986	0.684706
		Asthma	100	0.408284	0.0641594	0.282532	0.534037	1.50423	1.32648	1.7058	1.97086e-10	1.31333e-09
	MV MR Egger	EOS	100	0.399808	0.109698	0.184804	0.614812	1.49154	1.20298	4.44393	0.000267782	0.000893333	225.427	94	8.37504e-13	4.19e-12
		MONO	100	-0.0344717	0.0767361	-0.184872	0.115928	0.966116	0.831211	2.62772	0.65327	0.81625
		LYM	100	-0.000873346	0.110062	-0.21659	0.214844	0.999127	0.80526	2.71591	0.993669	0.994
		NEU	100	-0.0470922	0.122225	-0.286649	0.192464	0.953999	0.750775	2.59607	0.700022	0.823529
		Asthma	100	0.412156	0.0647099	0.285327	0.538985	1.51007	1.3302	4.52705	1.89913e-10	1.26667e-09
Abbreviations
NSNP: Number of Single nucleotide polymorphism - genetic instrument
beta: effect estimate
se: standard error of effect estimate
LCI: lower bound of 95% confidence interval of estimate
UCI: upper bound of 95% confidence interval of estimate
OR: odds ratio for binary outcome
OR_LCI: lower bound of 95% confidence interval of odds ratio estimate
OR_UCI: upper bound of 95% confidence interval of odds ratio estimate
P-value: P-value of effect estimate
q: P value after false discovery rate after adjustement

## Sheet: Table S6
Table S7. Multivariable Mendelian Randomization results of percentages of white blood cell types, asthma on chronic rhinosinusitis with nasal polyps and chronic rhinosinusitis
													HETEROGENEITY				PLEITROPY
OUTCOME	METHOD	EXPOSURE	NSNPs	beta	se	LCI	UCI	OR	OR_LCI	OR_UCI	P-value	q	Q	Q df	Q P-value	q	Egger intercept	se	P-value
NP	MV IVW	EOS%	91	0.151411	0.91087	-1.63389	1.93672	1.16347	0.195168	6.93593	0.867979	0.913684	266.104	86	2.75495e-20	5.5e-19	0.000357254	0.00572929	0.95028
		MONO%	91	-0.830281	1.10863	-3.0032	1.34264	0.435927	0.0496282	3.82912	0.453903	0.656
		LYM%	91	-2.80594	3.99112	-10.6285	5.01664	0.0604497	2.42e-05	150.904	0.482026	0.656
		NEU%	91	-3.12251	4.54199	-12.0248	5.77978	0.0440463	5.99e-06	323.688	0.491782	0.656
		Asthma	91	0.857769	0.114925	0.632516	1.08302	2.35789	1.88234	2.95359	8.41e-14	8.41e-13
	MV MR Egger	EOS%	91	0.139349	0.936388	-1.69594	1.97464	1.14953	0.183427	7.204	0.881699	0.98	266.092	85	1.55066e-20	3.1e-19
		MONO%	91	-0.838781	1.12341	-3.04062	1.36306	0.432237	0.0478052	3.90813	0.455281	0.796
		LYM%	91	-2.82901	4.03143	-10.7305	5.07246	0.0590715	2.18683e-05	159.566	0.482843	0.796
		NEU%	91	-3.14826	4.58714	-12.1389	5.84237	0.0429268	5.34748e-06	344.595	0.49251	0.796
		Asthma	91	0.85694	0.11636	0.628878	1.085	2.35594	1.87551	2.95944	1.78e-13	1.78e-12
CRS	MV IVW	EOS%	91	0.774889	0.552389	-0.307793	1.85757	2.17035	0.735067	6.40816	0.160678	0.46	249.602	86	7.39135e-18	7.39e-17	-0.00251743	0.003	0.467
		MONO%	91	0.548308	0.672358	-0.769513	1.86613	1.73032	0.463239	6.46323	0.414786	0.656
		LYM%	91	1.82999	2.42068	-2.91455	6.57453	6.23382	0.0542285	716.608	0.449661	0.656
		NEU%	91	2.07679	2.75476	-3.32255	7.47613	7.97882	0.0360609	1765.39	0.450915	0.656
		Asthma	91	0.363723	0.0701084	0.22631	0.501135	1.43868	1.25396	1.65059	2.12554e-07	1.065e-06
	MV MR Egger	EOS%	91	0.632916	0.515756	-0.377948	1.64378	1.88309	0.685266	5.17469	0.219762	0.55	248.061	85	7.16584e-18	7.17e-17
		MONO%	91	0.385898	0.628114	-0.845183	1.61698	1.47093	0.429479	5.03785	0.538967	0.796
		LYM%	91	1.2896	2.24024	-3.10119	5.68038	3.63132	0.0449956	293.062	0.564851	0.796
		NEU%	91	1.34688	2.54909	-3.64925	6.34301	3.84543	0.0260107	568.508	0.597237	0.796
		Asthma	91	0.414683	0.0736361	0.270359	0.559008	1.51389	1.31044	1.74894	1.78624e-08	8.95e-08
Abbreviations
NSNP: Number of Single nucleotide polymorphism - genetic instrument
beta: effect estimate
se: standard error of effect estimate
LCI: lower bound of 95% confidence interval of estimate
UCI: upper bound of 95% confidence interval of estimate
OR: odds ratio for binary outcome
OR_LCI: lower bound of 95% confidence interval of odds ratio estimate
OR_UCI: upper bound of 95% confidence interval of odds ratio estimate
P-value: P-value of effect estimate
q: P value after false discovery rate after adjustement
MONO%: monocyte percentage of white cells
LYMPH%: lymphcoyte percentage of white cells
EOS%: eosinophil percentage of white cells
NEU%: neutrophil percentage of white cells
CRSwNP: chronic rhinosinusitis with nasal polyps

## Sheet: Table S7
Table S8. Results of colocalization analysis between asthma and chronic rhinosinusitis
SNP	pvalues.df1	MAF.df1	N.df1	V.df1	z.df1	r.df1	lABF.df1	pvalues.df2	MAF.df2	N.df2	V.df2	z.df2	r.df2	lABF.df2	internal.sum.lABF	SNP.PP.H4
rs2155219	2.9e-15	0.4908	127669	0.000118838	7.89514	0.997038	28.1633	0.00309663	0.435898	272922	0.000149379	2.95798	0.996279	1.56161	29.7249	0.999375
rs1837253	1.06e-21	0.2495	127669	0.000158609	9.57088	0.99605	42.8529	1.68e-19	0.753535	264107	0.000287111	9.71991	0.992873	44.4297	77.0266	0.978934
rs167769	5.5e-09	0.3395	127669	0.000132445	5.83129	0.9967	14.089	0.555467	0.426632	272922	0.000150157	0.589588	0.99626	-2.62119	11.4678	0.84895
rs17293632	8.81e-16	0.2168	127669	0.000174911	8.04239	0.995646	29.4809	0.000145851	0.260232	272922	0.000190799	3.79803	0.995253	4.50319	33.9841	0.716581

## Sheet: Table S8
Table S9. Results of colocalization analysis between asthma and chronic rhinosinusitis with nasal polyps
SNP	pvalues.df1	MAF.df1	N.df1	V.df1	z.df1	r.df1	lABF.df1	pvalues.df2	MAF.df2	N.df2	V.df2	z.df2	r.df2	lABF.df2	internal.sum.lABF	SNP.PP.H4
rs2155219	2.9e-15	0.4908	127669	0.000118838	7.89514	0.997038	28.1633	0.00141403	0.435697	264107	0.000374022	3.19177	0.990736	2.7057	30.869	0.999873
rs1837253	1.06e-21	0.2495	127669	0.000158609	9.57088	0.99605	42.8529	1.43e-29	0.753234	264107	0.000494743	11.2924	0.987783	60.7782	103.631	0.997251
rs167769	5.5e-09	0.3395	127669	0.000132445	5.83129	0.9967	14.089	0.000325829	0.427044	264107	0.000375838	3.59385	0.990692	4.05935	18.1483	0.885519
rs17293632	8.81e-16	0.2168	127669	0.000174911	8.04239	0.995646	29.4809	1.16e-05	0.260059	264107	0.000477887	4.38497	0.988194	7.28092	36.7618	0.844802

## Sheet: Table S9
Table S10. Results of colocalization analysis between blood eosinophil count and chronic rhinosinusitis
SNP	pvalues.df1	MAF.df1	N.df1	V.df1	z.df1	r.df1	lABF.df1	pvalues.df2	MAF.df2	N.df2	V.df2	z.df2	r.df2	lABF.df2	internal.sum.lABF	SNP.PP.H4
rs17758695	6.818e-25	0.03	172275	9.97366e-05	10.3032	0.995587	50.1318	0.14785	0.0440728	264107	0.00218272	1.44717	0.948255	-0.487756	49.644	1
rs7840212	2.069e-31	0.3372	172275	1.29861e-05	11.6588	0.999423	64.1958	0.123588	0.295701	264107	0.000441555	1.53989	0.989082	-1.08598	63.1098	1
rs28383314	1.059e-60	0.6172	172275	1.22843e-05	16.4359	0.999454	131.238	6.75943e-07	0.687422	264107	0.000427969	4.96815	0.989414	9.93651	141.175	0.999921
rs2239633	1.018e-32	0.4844	172275	1.16207e-05	11.9126	0.999484	67.1334	0.625111	0.4554	264107	0.000370786	0.48862	0.990815	-2.22684	64.9066	0.99988
rs10208293	5.04e-89	0.2865	172275	1.41981e-05	20.0044	0.999369	196.278	4.26511e-05	0.264605	264107	0.00047258	4.09263	0.988323	6.05193	202.33	0.999761
rs34210653	2.353e-42	0.0214	172275	0.000138589	13.6388	0.993878	89.8915	0.000114884	0.00655712	264107	0.0141169	3.85679	0.739141	4.82542	94.717	0.923192
rs743002	8.532e-18	0.0656	172275	4.7349e-05	8.5922	0.9979	33.7525	0.84957	0.040338	264107	0.00237554	0.189667	0.943941	-1.4237	32.3288	0.766949
rs2248116	1.48e-96	0.5626	172275	1.17942e-05	20.8514	0.999476	213.5	2.82501e-06	0.681184	264107	0.000423438	4.68315	0.989525	8.57169	222.071	0.731812
rs8033923	1.637e-19	0.2099	172275	1.75006e-05	9.0352	0.999223	37.2058	0.135504	0.144008	264107	0.000745999	1.49274	0.981691	-0.906449	36.2994	0.708081

## Sheet: Table S10
Table S11. Results of colocalization analysis between blood eosinophil count and chronic rhinosinusitis with nasal polyps
SNP	pvalues.df1	MAF.df1	N.df1	V.df1	z.df1	r.df1	lABF.df1	pvalues.df2	MAF.df2	N.df2	V.df2	z.df2	r.df2	lABF.df2	internal.sum.lABF	SNP.PP.H4
rs17758695	6.818e-25	0.03	172275	9.97366e-05	10.3032	0.995587	50.1318	0.536483	0.0441561	264107	0.0021788	0.61814	0.948344	-1.30039	48.8314	1
rs7840212	2.069e-31	0.3372	172275	1.29861e-05	11.6588	0.999423	64.1958	0.156915	0.295804	264107	0.000441466	1.41552	0.989084	-1.26784	62.928	1
rs28383314	1.059e-60	0.6172	172275	1.22843e-05	16.4359	0.999454	131.238	3.10313e-16	0.687406	264107	0.000427957	8.16925	0.989414	30.741	161.979	0.99999
rs2239633	1.018e-32	0.4844	172275	1.16207e-05	11.9126	0.999484	67.1334	0.728979	0.45551	264107	0.000370772	0.346484	0.990816	-2.28566	64.8478	0.999872
rs10208293	5.04e-89	0.2865	172275	1.41981e-05	20.0044	0.999369	196.278	3.77138e-11	0.264612	264107	0.000472572	6.61279	0.988324	19.3841	215.662	0.963391
rs34210653	2.353e-42	0.0214	172275	0.000138589	13.6388	0.993878	89.8915	7.85796e-10	0.00656482	264107	0.0141004	6.14777	0.739366	13.2999	103.191	0.886698
rs653178	1.19e-180	0.5168	172275	1.16225e-05	28.6604	0.999484	406.712	0.00490354	0.585889	264107	0.00037902	2.8133	0.990613	1.58595	408.298	0.884526
rs1888909	5.34e-113	0.7449	172275	1.52735e-05	22.5908	0.999322	251.351	6.34016e-52	0.760471	264107	0.00050484	15.1617	0.987536	111.314	362.664	0.881718
rs743002	8.532e-18	0.0656	172275	4.7349e-05	8.5922	0.9979	33.7525	0.633174	0.0403881	264107	0.00237271	0.477264	0.944004	-1.33372	32.4188	0.761319
rs1036332	1.012e-20	0.7379	172275	1.50066e-05	9.33478	0.999333	39.8833	0.00436536	0.723065	264107	0.00045924	2.85048	0.988649	1.77726	41.6606	0.709064
